# Supplementary material for: ﻿Hymenophyllumchamaecyparicola (Hymenophyllaceae), a new filmy fern species from Taiwan
Source: PhytoKeys. 2022 Aug 4;204:23–34. doi: 10.3897/phytokeys.204.86045 (PMC9848887; doi:10.3897/phytokeys.204.86045)
Supplement: XML Treatment for Hymenophyllum chamaecyparicola [file phytokeys.204.86045-treatment1.xml]

<!DOCTYPE tp:taxon-treatment
  PUBLIC "-//TaxonX//DTD Taxonomic Treatment Publishing DTD v0 20100105//EN" "tax-treatment-NSO.dtd">
<tp:taxon-treatment xmlns:tp="http://www.plazi.org/taxpub"><tp:treatment-meta><kwd-group><label>Taxon classification</label><kwd>
              <named-content content-type="kingdom">Plantae</named-content>
            </kwd><kwd>
              <named-content content-type="order">Hymenophyllales</named-content>
            </kwd><kwd>
              <named-content content-type="family">Hymenophyllaceae</named-content>
            </kwd></kwd-group><mixed-citation publication-type="journal"><person-group><name><surname>Chang</surname><given-names>Zhi-Xiang</given-names></name><name><surname>Hsu</surname><given-names>Tian-Chuan</given-names></name><name><surname>Kuo</surname><given-names>Li-Yaung</given-names></name></person-group><article-title>﻿<italic><tp:taxon-name><tp:taxon-name-part taxon-name-part-type="genus" reg="Hymenophyllum">Hymenophyllum</tp:taxon-name-part><tp:taxon-name-part taxon-name-part-type="species" reg="chamaecyparicola">chamaecyparicola</tp:taxon-name-part></tp:taxon-name></italic> (<tp:taxon-name><tp:taxon-name-part taxon-name-part-type="family">Hymenophyllaceae</tp:taxon-name-part></tp:taxon-name>), a new filmy fern species from Taiwan</article-title><source>PhytoKeys</source><day>04</day><month>08</month><year>2022</year><volume>204</volume><fpage>23</fpage><lpage>34</lpage><pub-id pub-id-type="doi">10.3897/phytokeys.204.86045</pub-id></mixed-citation></tp:treatment-meta><tp:nomenclature><label>﻿</label><tp:taxon-name>
            <object-id xmlns:xlink="http://www.w3.org/1999/xlink" content-type="arpha" xlink:type="simple">629D5B0D-BEC5-558C-A7DE-BF59BE24F86E</object-id>
            <tp:taxon-name-part taxon-name-part-type="genus" reg="Hymenophyllum">Hymenophyllum</tp:taxon-name-part>
            <tp:taxon-name-part taxon-name-part-type="species" reg="chamaecyparicola">chamaecyparicola</tp:taxon-name-part>
            <object-id xmlns:xlink="http://www.w3.org/1999/xlink" content-type="ipni" xlink:type="simple">urn:lsid:ipni.org:names:77302867-1</object-id>
          </tp:taxon-name><tp:taxon-authority>T.C.Hsu &amp; Z.X.Chang</tp:taxon-authority><tp:taxon-status xmlns:xlink="http://www.w3.org/1999/xlink" xlink:type="simple">sp. nov.</tp:taxon-status><xref ref-type="fig" rid="F1">Figs 1</xref><xref ref-type="fig" rid="F2">, 2</xref></tp:nomenclature><tp:treatment-sec sec-type="material" id="SECID0EETAE"><title>Type.</title><p>Taiwan. Yilan County: Datong Township, Mingchih, 1200–1300 m, 31 January 2019, <italic>Z.X. Chang ZXC01438</italic> (holotype: TAIF; isotype: TAI).</p></tp:treatment-sec><tp:treatment-sec sec-type="diagnosis" id="SECID0EMTAE"><title>Diagnosis.</title><p>Morphologically, <italic><tp:taxon-name><tp:taxon-name-part taxon-name-part-type="genus" reg="Hymenophyllum">Hymenophyllum</tp:taxon-name-part><tp:taxon-name-part taxon-name-part-type="species" reg="chamaecyparicola">chamaecyparicola</tp:taxon-name-part></tp:taxon-name></italic> is most similar to <italic><tp:taxon-name><tp:taxon-name-part taxon-name-part-type="genus" reg="Hymenophyllum">H.</tp:taxon-name-part><tp:taxon-name-part taxon-name-part-type="species" reg="wrightii">wrightii</tp:taxon-name-part></tp:taxon-name></italic> in sharing pinnate to bipinnatifid fronds, entire segment margins, and bivalvate, entire or subentire involucres. However, the new species could be clearly distinguished from <italic><tp:taxon-name><tp:taxon-name-part taxon-name-part-type="genus" reg="Hymenophyllum">H.</tp:taxon-name-part><tp:taxon-name-part taxon-name-part-type="species" reg="wrightii">wrightii</tp:taxon-name-part></tp:taxon-name></italic> by the presence of minute spathulate hairs on both surfaces of laminae (vs. glabrous laminae in <italic><tp:taxon-name><tp:taxon-name-part taxon-name-part-type="genus" reg="Hymenophyllum">H.</tp:taxon-name-part><tp:taxon-name-part taxon-name-part-type="species" reg="wrightii">wrightii</tp:taxon-name-part></tp:taxon-name></italic>) (Fig. <xref ref-type="fig" rid="F1">1H, I</xref>), the lack of two veinlets at the base of sori (vs. two veinlets at the base of sori in <italic><tp:taxon-name><tp:taxon-name-part taxon-name-part-type="genus" reg="Hymenophyllum">H.</tp:taxon-name-part><tp:taxon-name-part taxon-name-part-type="species" reg="wrightii">wrightii</tp:taxon-name-part></tp:taxon-name></italic>), and sori confined to apex or upper margins of laminae (vs. on short acroscopic segments close to rachis in <italic><tp:taxon-name><tp:taxon-name-part taxon-name-part-type="genus" reg="Hymenophyllum">H.</tp:taxon-name-part><tp:taxon-name-part taxon-name-part-type="species" reg="wrightii">wrightii</tp:taxon-name-part></tp:taxon-name></italic>) (Fig. <xref ref-type="fig" rid="F1">1J</xref>). This new species is phylogenetically related to <italic><tp:taxon-name><tp:taxon-name-part taxon-name-part-type="genus" reg="Hymenophyllum">H.</tp:taxon-name-part><tp:taxon-name-part taxon-name-part-type="species" reg="barbatum">barbatum</tp:taxon-name-part></tp:taxon-name></italic>, <italic><tp:taxon-name><tp:taxon-name-part taxon-name-part-type="genus" reg="Hymenophyllum">H.</tp:taxon-name-part><tp:taxon-name-part taxon-name-part-type="species" reg="devolii">devolii</tp:taxon-name-part></tp:taxon-name></italic>, <italic><tp:taxon-name><tp:taxon-name-part taxon-name-part-type="genus" reg="Hymenophyllum">H.</tp:taxon-name-part><tp:taxon-name-part taxon-name-part-type="species" reg="exsertum">exsertum</tp:taxon-name-part></tp:taxon-name></italic>, <italic><tp:taxon-name><tp:taxon-name-part taxon-name-part-type="genus" reg="Hymenophyllum">H.</tp:taxon-name-part><tp:taxon-name-part taxon-name-part-type="species" reg="okadae">okadae</tp:taxon-name-part></tp:taxon-name></italic> and <italic><tp:taxon-name><tp:taxon-name-part taxon-name-part-type="genus" reg="Hymenophyllum">H.</tp:taxon-name-part><tp:taxon-name-part taxon-name-part-type="species" reg="oligosorum">oligosorum</tp:taxon-name-part></tp:taxon-name></italic>, while it could readily be distinguished from <italic><tp:taxon-name><tp:taxon-name-part taxon-name-part-type="genus" reg="Hymenophyllum">H.</tp:taxon-name-part><tp:taxon-name-part taxon-name-part-type="species" reg="barbatum">barbatum</tp:taxon-name-part></tp:taxon-name></italic>, <italic><tp:taxon-name><tp:taxon-name-part taxon-name-part-type="genus" reg="Hymenophyllum">H.</tp:taxon-name-part><tp:taxon-name-part taxon-name-part-type="species" reg="devolii">devolii</tp:taxon-name-part></tp:taxon-name></italic> and <italic><tp:taxon-name><tp:taxon-name-part taxon-name-part-type="genus" reg="Hymenophyllum">H.</tp:taxon-name-part><tp:taxon-name-part taxon-name-part-type="species" reg="okadae">okadae</tp:taxon-name-part></tp:taxon-name></italic> in having entire (vs. serrate) segment margins (Fig. <xref ref-type="fig" rid="F1">1D–G</xref>) and from <italic><tp:taxon-name><tp:taxon-name-part taxon-name-part-type="genus" reg="Hymenophyllum">H.</tp:taxon-name-part><tp:taxon-name-part taxon-name-part-type="species" reg="exsertum">exsertum</tp:taxon-name-part></tp:taxon-name></italic> and <italic><tp:taxon-name><tp:taxon-name-part taxon-name-part-type="genus" reg="Hymenophyllum">H.</tp:taxon-name-part><tp:taxon-name-part taxon-name-part-type="species" reg="oligosorum">oligosorum</tp:taxon-name-part></tp:taxon-name></italic> in having pinnatifid to bipinnatifid (vs. bipinnatifid to tripinnatifid) laminae (Fig. <xref ref-type="fig" rid="F1">1D–G</xref>) sparsely covered with short (&lt; 0.2 mm) clavate hairs (vs. densely covered with &gt; 1 mm long acicular hairs) on abaxial surface of rachis and costae (Figs <xref ref-type="fig" rid="F1">1H, I</xref>, <xref ref-type="fig" rid="F2">2E</xref>).</p></tp:treatment-sec><tp:treatment-sec sec-type="description" id="SECID0EH2AE"><title>Description.</title><p>Plants epiphytic. Rhizomes long creeping, blackish brown, 0.2–0.3 mm in diam, covered with caducous golden brown multicellular hairs, turning glabrescent when aged. Fronds (1)3–7(10) mm apart, (0.7)1–2.5(4.5) cm long, usually pendent. Stipes dark brownish, (1)2–12(25) mm long, ca. 0.15 mm in diam., wingless, with very sparse caducous hairs similar to those on the rhizomes, turning glabrescent when aged. Laminae pinnatifid to bipinnatifid, flabellate-orbicular, ovate or elliptic, (0.8)1–2.2(3.5) × (0.4)0.6–1.1(1.5) cm, membranous, base obtuse, apex rounded, with minute pale brownish clavate hairs along both surfaces of rachis, costae and veins, otherwise glabrous; clavate hairs up to 0.15 mm long, very sparse adaxially, sparse to scattered abaxially; rachises brown, slightly zigzag, winged throughout or sometimes wingless at base, wings up to ca. 0.2 mm wide, flat, entire; pinnae 2–4(5) pairs, alternate, forming acute angles with rachis, lower pinnae usually forked, rarely more dissected, upper pinnae usually simple, (2)3–8(11) mm long; ultimate segments oblong, (1)2–7(10) × 1.2–1.5 mm, apex rounded, entire, flat or slightly involute; veins simple, greenish brown, ending slightly below the apical margin. Sori 1–3(6) per lamina, confined to apex of lamina or sometimes scattered along upper margins, solitary and terminal on ultimate segments, segment lamina usually slightly constricted below sori; involucres bivalvate, orbicular, ovate-orbicular or elliptic, 1.2–2 × 1–1.5 mm, with a few minute clavate hairs at base, margins entire or minutely erose; receptacles inserted. Spores chlorophyllous, 64 per sporangium.</p></tp:treatment-sec><tp:treatment-sec sec-type="Additional specimen examined" id="SECID0E62AE"><title>Additional specimen examined.</title><p>Taiwan. Yilan County: Datong Township, Mingchih, 1200–1300 m, 11 February 2019, <italic>Chang ZXC01440</italic> (TAIF); same loc., 11 July 2019, <italic>Chang ZXC01670</italic> (TAIF); same loc. and date, <italic>Hsu 11888</italic> (TAIF).</p></tp:treatment-sec><tp:treatment-sec sec-type="distribution" id="SECID0EL3AE"><title>Distribution and habitat.</title><p><italic><tp:taxon-name><tp:taxon-name-part taxon-name-part-type="genus" reg="Hymenophyllum">Hymenophyllum</tp:taxon-name-part><tp:taxon-name-part taxon-name-part-type="species" reg="chamaecyparicola">chamaecyparicola</tp:taxon-name-part></tp:taxon-name></italic> is endemic to Taiwan and currently known from scattered populations on a single ca. 2000 m<sup>2</sup> mountain slope in <italic><tp:taxon-name><tp:taxon-name-part taxon-name-part-type="genus" reg="Chamaecyparis">Chamaecyparis</tp:taxon-name-part></tp:taxon-name></italic> montane mixed cloud forest (<xref ref-type="bibr" rid="B20">Li et al. 2013</xref>) around Mingchih (24.65361°N, 121.46950°E). It is epiphytic on bases of tree trunks and exposed roots of <tp:taxon-name><tp:taxon-name-part taxon-name-part-type="genus" reg="Chamaecyparis">Chamaecyparis</tp:taxon-name-part><tp:taxon-name-part taxon-name-part-type="species" reg="obtusa">obtusa</tp:taxon-name-part><tp:taxon-name-part taxon-name-part-type="infraspecific-rank">var.</tp:taxon-name-part><tp:taxon-name-part taxon-name-part-type="variety" reg="formosana">formosana</tp:taxon-name-part></tp:taxon-name> (Hayata) Hayata.</p></tp:treatment-sec><tp:treatment-sec sec-type="etymology" id="SECID0E14AE"><title>Etymology.</title><p>The specific epithet, a noun in apposition, is derived from <italic><tp:taxon-name><tp:taxon-name-part taxon-name-part-type="genus" reg="Chamaecyparis">Chamaecyparis</tp:taxon-name-part></tp:taxon-name></italic>, a Gymnosperm genus, and –<italic>cola</italic>, dweller, alluding to unusual habitat of the new species occurring on the lower trunk of the giant <tp:taxon-name><tp:taxon-name-part taxon-name-part-type="genus" reg="Chamaecyparis">C.</tp:taxon-name-part><tp:taxon-name-part taxon-name-part-type="species" reg="obtusa">obtusa</tp:taxon-name-part><tp:taxon-name-part taxon-name-part-type="infraspecific-rank">var.</tp:taxon-name-part><tp:taxon-name-part taxon-name-part-type="variety" reg="formosana">formosana</tp:taxon-name-part></tp:taxon-name>.</p></tp:treatment-sec><tp:treatment-sec><!--Section generated to contain objects referenced in tp:taxon-treatment.--><fig id="F1" position="float" orientation="portrait"><object-id xmlns:xlink="http://www.w3.org/1999/xlink" content-type="doi" xlink:type="simple">10.3897/phytokeys.204.86045.figure1</object-id><object-id xmlns:xlink="http://www.w3.org/1999/xlink" content-type="arpha" xlink:type="simple">866B79CA-5ADA-5BEC-8FC5-D03FB17D7DBD</object-id><label>Figure 1.</label><caption><p>Habitat and morphology of <italic><tp:taxon-name><tp:taxon-name-part taxon-name-part-type="genus" reg="Hymenophyllum">Hymenophyllum</tp:taxon-name-part><tp:taxon-name-part taxon-name-part-type="species" reg="chamaecypericola">chamaecypericola</tp:taxon-name-part></tp:taxon-name></italic>, from <italic>Hsu 11888</italic> (TAIF) <bold>A, B</bold> wild population growing on moss-covered basal trunk of a giant <tp:taxon-name><tp:taxon-name-part taxon-name-part-type="genus" reg="Chamaecyparis">Chamaecyparis</tp:taxon-name-part><tp:taxon-name-part taxon-name-part-type="species" reg="obtusa">obtusa</tp:taxon-name-part><tp:taxon-name-part taxon-name-part-type="infraspecific-rank">var.</tp:taxon-name-part><tp:taxon-name-part taxon-name-part-type="variety" reg="formosana">formosana</tp:taxon-name-part></tp:taxon-name><bold>C</bold> rhizome and young frond, showing the wingless and scarcely hairy stipe <bold>D–G</bold> fronds, adaxial views (<bold>D, E</bold>) and abaxial views (<bold>F–G</bold>) <bold>H, I</bold> laminae, adaxial view (<bold>F</bold>) and abaxial view (<bold>G</bold>), showing the minute yellow-brown clavate hairs on rachis and veins. J. Sori. Scale bars: 2 cm (<bold>B</bold>); 5 mm (<bold>C, J</bold>); 1 cm (<bold>D–G</bold>); 2 mm (<bold>H, I</bold>).</p></caption><graphic xmlns:xlink="http://www.w3.org/1999/xlink" xlink:href="phytokeys-204-023_article-86045__-g001.jpg" position="float" orientation="portrait" xlink:type="simple" id="oo_723427.jpg"><uri content-type="original_file" xlink:type="simple">https://binary.pensoft.net/fig/723427</uri></graphic></fig><fig id="F2" position="float" orientation="portrait"><object-id xmlns:xlink="http://www.w3.org/1999/xlink" content-type="doi" xlink:type="simple">10.3897/phytokeys.204.86045.figure2</object-id><object-id xmlns:xlink="http://www.w3.org/1999/xlink" content-type="arpha" xlink:type="simple">834BC7AC-9407-5CBE-8F83-69261575B1AB</object-id><label>Figure 2.</label><caption><p>Line drawing of <italic><tp:taxon-name><tp:taxon-name-part taxon-name-part-type="genus" reg="Hymenophyllum">Hymenophyllum</tp:taxon-name-part><tp:taxon-name-part taxon-name-part-type="species" reg="chamaecypericola">chamaecypericola</tp:taxon-name-part></tp:taxon-name></italic> T.C.Hsu &amp; Z.X.Chang, sp. nov., based on the holotype <italic>Z.X. Chang ZXC01438</italic> (TAIF) <bold>A</bold> rhizome and fronds <bold>B</bold> sterile frond <bold>C</bold> fertile frond <bold>D</bold> sori <bold>E</bold> a clavate hair.</p></caption><graphic xmlns:xlink="http://www.w3.org/1999/xlink" xlink:href="phytokeys-204-023_article-86045__-g002.jpg" position="float" orientation="portrait" xlink:type="simple" id="oo_723428.jpg"><uri content-type="original_file" xlink:type="simple">https://binary.pensoft.net/fig/723428</uri></graphic></fig></tp:treatment-sec><ref-list><ref id="B20"><mixed-citation xmlns:xlink="http://www.w3.org/1999/xlink" xlink:type="simple"><person-group><name name-style="western"><surname>Li</surname><given-names>C-F</given-names></name><name name-style="western"><surname>Chytrý</surname><given-names>M</given-names></name><name name-style="western"><surname>Zelený</surname><given-names>D</given-names></name><name name-style="western"><surname>Chen</surname><given-names>M-Y</given-names></name><name name-style="western"><surname>Chen</surname><given-names>T-Y</given-names></name><name name-style="western"><surname>Chiou</surname><given-names>C-R</given-names></name><name name-style="western"><surname>Hsia</surname><given-names>Y-J</given-names></name><name name-style="western"><surname>Liu</surname><given-names>H-Y</given-names></name><name name-style="western"><surname>Yang</surname><given-names>S-Z</given-names></name><name name-style="western"><surname>Yeh</surname><given-names>C-L</given-names></name><name name-style="western"><surname>Wang</surname><given-names>J-C</given-names></name><name name-style="western"><surname>Yu</surname><given-names>C-F</given-names></name><name name-style="western"><surname>Lai</surname><given-names>Y-J</given-names></name><name name-style="western"><surname>Chao</surname><given-names>W-C</given-names></name><name name-style="western"><surname>Hsieh</surname><given-names>C-F</given-names></name></person-group> (<year>2013</year>) <article-title>Classification of Taiwan forest vegetation.</article-title><source>Applied Vegetation Science</source><volume>16</volume>(<issue>4</issue>): <fpage>698</fpage>–<lpage>719</lpage>. <ext-link xlink:href="10.1111/avsc.12025" ext-link-type="doi" xlink:type="simple">https://doi.org/10.1111/avsc.12025</ext-link></mixed-citation></ref></ref-list></tp:taxon-treatment>
